# Supplementary material for: Tailoring Epoxy Network Architecture and Stiffness-Toughness Balance Using Competitive Short- and Long-Chain Curing Agents: A Multiscale Simulation Study
Source: Polymers (Basel). 2025 May 9;17(10):1297. doi: 10.3390/polym17101297 (PMC12114751; doi:10.3390/polym17101297)
Supplement: Supplementary file 1 [file polymers-17-01297-s001.zip]

Archive with 1 entries (1 files):
- polymers-3599969-supplementary.pdf
